# Supplementary material for: Correlations Between the Characteristics of Alternative Splicing Events, Prognosis, and the Immune Microenvironment in Breast Cancer
Source: Front Genet. 2021 Jun 14;12:686298. doi: 10.3389/fgene.2021.686298 (PMC8236959; doi:10.3389/fgene.2021.686298)
Supplement: Supplementary file 1 [file Table_1.XLSX]

## Sheet: Sheet1
Num	PSI			PSI
Number 1	0.1228	Normal		0.0519	Tumor
Number 2	0.0666	Normal		0.1456	Tumor
Number 3	0.1404	Normal		0.1444	Tumor
Number 4	0.0514	Normal		0.1595	Tumor
Number 5	0.1326	Normal		0.2152	Tumor
Number 6	0.1985	Normal		0.1556	Tumor
Number 7	0.0447	Normal		0.2271	Tumor
Number 8	0.1066	Normal		0.3621	Tumor
Number 9	0.1118	Normal		0.0831	Tumor
Number 10	0.105	Normal		0.2266	Tumor
Number 11	0.2532	Normal		0.201	Tumor
Number 12	0.0963	Normal		0.0742	Tumor
Number 13	0.0951	Normal		0.1069	Tumor
Number 14	0.1624	Normal		0.1181	Tumor
Number 15	0.0387	Normal		0.2469	Tumor
Number 16	0.0297	Normal		0.1909	Tumor
Number 17	0.0801	Normal		0.1395	Tumor
Number 18	0.0916	Normal		0.2273	Tumor
Number 19	0.0912	Normal		0.1608	Tumor
Number 20	0.0263	Normal		0.2349	Tumor
AA_RPS21_ID_60075
DEAS				CDS
Primer pair 1				Primer pair 1
	Sequence (5'->3')				Sequence (5'->3')
Forward primer	ACAAGGTCACAGGCAGGTT			Forward primer	GTTCCGGCCGTACTCAC
Reverse primer	GCTGGCTCAAACTACTCTGC			Reverse primer	GGAAGAGAGGCATGTGGGG
Product length	183			Product length	136
Primer pair 2				Primer pair 2
	Sequence (5'->3')				Sequence (5'->3')
Forward primer	GTTGACAAGGTCACAGGCAG			Forward primer	GTTCCGGCCGTACTCAC
Reverse primer	ATGTCCCGAAGTGATGAGCA			Reverse primer	CAAGTTAGGGACGTGACGAG
Product length	112			Product length	220
